# Supplementary material for: The descriptive epidemiology of accelerometer-measured physical activity in older adults
Source: Int J Behav Nutr Phys Act. 2016 Jan 7;13:2. doi: 10.1186/s12966-015-0316-z (PMC4704380; doi:10.1186/s12966-015-0316-z)
Supplement: Additional file 2: Table S1. — Differences between participants with and without accelerometry at 3rd health check, EPIC-Norfolk. (XLSX 17 kb) [file 12966_2015_316_MOESM2_ESM.xlsx]

## Sheet: Additional Table 1
Additional Table 1:
Difference between participants with and without accelerometry at 3rd health check, EPIC-Norfolk
		ACC sample	Non-ACC sample
		n= 4052 (47.6%)	n= 4454 (52.4%)
Age, mean (SD)		69.0 (7.6)	68.4 (8.5)
Paid employment	yes, % (n)	25.8 (1024)	29.1 (1271)
	no, % (n)	74.2 (2948)	70.9 (3100)
BMI	underweight, % (n)	0.7 (28)	0.7 (33)
	normal weight, % (n)	34.9 (1414)	34.9 (1555)
	overweight, % (n)	45.8 (1855)	44.7 (1990)
	obese, % (n)	18.6 (755)	19.7 (876)
Self-rated health	very good/excellent, % (n)	43.1 (1706)	42.4 (1851)
	good, % (n)	42.2 (1671)	40.8 (1780)
	fair/poor, % (n)	14.7 (581)	16.8 (732)
